# Supplementary material for: Characteristics and Mutational Hotspots of Plastomes in Debregeasia (Urticaceae)
Source: Front Genet. 2020 Jul 8;11:729. doi: 10.3389/fgene.2020.00729 (PMC7360830; doi:10.3389/fgene.2020.00729)
Supplement: FIGURE S1 — Comparison of the borders of LSC, SSC, and IR regions in Debregeasia, based on 13 individuals of five species. [file Data_Sheet_1.zip]

Archive with 14 entries (13 files):
- supplementary files/
- supplementary files/Figure S1.tif
- supplementary files/Figure S2.tif
- supplementary files/Figure S3.tif
- supplementary files/Figure S4.tif
- supplementary files/Figure S5.tif
- supplementary files/Figure S6.tif
- supplementary files/Table S1.xlsx
- supplementary files/Table S2.xlsx
- supplementary files/Table S3.xlsx
- supplementary files/Table S4.xlsx
- supplementary files/Table S5.xlsx
- supplementary files/Table S6.xlsx
- supplementary files/Table S7.xlsx
