# Supplementary material for: Characteristics and Mutational Hotspots of Plastomes in Debregeasia (Urticaceae)
Source: Front Genet. 2020 Jul 8;11:729. doi: 10.3389/fgene.2020.00729 (PMC7360830; doi:10.3389/fgene.2020.00729)
Supplement: FIGURE S1 — Comparison of the borders of LSC, SSC, and IR regions in Debregeasia, based on 13 individuals of five species. [file Data_Sheet_1.zip › supplementary files/Table S1.xlsx]

## Sheet: Sheet1
Table S1 Sampled species and their voucher specimens used in this study.
Samples	Herbarium	Voucher specimen	Locality	Latitude	Longitude	Altitude (m)
Debregeasia elliptica_De07	KUN	WuZY-10061	Yunnan, China	N 22°57.638	E 103°42.484	1733
Debregeasia elliptica_De19	KUN	WuZY-10134	Yunnan, China	N 22°56..653	E 102°17.306	1787
Debregeasia longifolia_MBD01	KUN	Liuj7829	Muli, Scichuan,China	N 28°03′26.67″	E 101°27′26.74″	2087
Debregeasia longifolia_MGD09	KUN	Liuj153881	Tengchong, Yunnan,China	N 25°45'1.86"	E 98°36'39.85"	2086
Debregeasia longifolia_SDS11	KUN	SDS11	Fugong, Yunan, China	N 26.546942	E 98.952051	2548
Debregeasia longifolia_XSJD10	KUN	Liuj165857	Xiangrila, Yunnan, China	N 27°20'15.93"	E 99°40'37.38"	2055
Debregeasia orientalis_GMD13	KUN	Liuj165320	Gengma, Yunnan, China	N 23°38'24.32"	E 99°24'1.55"	1748
Debregeasia orientalis_LAD10	KUN	Liuj166488	Lancang, Yunnan, China	N 23.238902°	E 99.700676°	857
Debregeasia orientalis_MK05	KUN	MK05	Gongshan, Yunnan, China	N 27°41'2.29"	E 98°18'23.72"	1703
Debregeasia orientalis_ZXD12	KUN	Liuj153969	Yingjiang, Yunnan, China	N 25° 5'3.46"	E 98° 9'31.65"	1110
Debregeasia saeneb_PYD03	KUN	Liuj166607	Yanbian, Scichuan,China	N 27.095744°	E 101.312405°	2036
Debregeasia saeneb_Q09	KUN	WuZY-09340	Yunnan, China	N26°48'12.34"	E99°23'48.72"	2231
Debregeasia squamata_Q05	KUN	WuZY-09204	Yunnan, China	N 21°58'07.1"	E 101°11'55.7"	736
Boehmeria nivea var. nipononivea_B32	KUN	liuj-10679	Linan City, Zhejiang Province, China	N 30°18'53.9"	E 119°26'31.2"	317
Boehmeria tomentosa_B38	KUN	WuZY-09011	Yunnan, China	N 24°36.738'	E 97°36.926'	1382
Cecropia pachystachya_B5	KUN	Bruno5	Pernambuco, Brazil
Droguetia iners_Dr4	KUN	LiDZ1106	Yunnan, China	N 25°06'49.25"	E 102°30'33.24"	2369m
Elatostema laevissimum var. laevissimum_E36	KUN	WuZY-09115	Lincang City, Yunnan Province, China	N 24°10'31.8"	E 99°38'15.0"	2617
Gonostegia hirta_Go1	KUN	liuj-10667	Wuyishan City, Fujian Province, China	N 27°37'25.7"	E 117°47'35.3"	244
Hemistylus odontophylla_W275	K	Pittier 11788	Venezuela
Hesperocnide tenella_W277	K	23571	Califonia, USA
Oreocnide frutescens_GLGE12243	KUN	GLGE12243	Baoshan City, Yunnan Province, China	N 25°18'32.40"	E 98°47'45.82"	1563
Parietaria debilis_Pa1	KUN	WuZY-10373	Kunming City, Yunnan Province, China	N 24°57'53.55"	E 102°37'43.04"	2177
Pipturus arborescens_pip10	E	E00042686	Papua New Guinea
Pouzolzia sanguinea var. elegans_Po11	KUN	WuZY2012502	Taidong County, Taiwan Province, China	N 24°10'48.31"	E 121°30'37.82"	430
Rousselia humilis_W142	K	23596	Hispaniola, Haiti
