# Supplementary material for: Characteristics and Mutational Hotspots of Plastomes in Debregeasia (Urticaceae)
Source: Front Genet. 2020 Jul 8;11:729. doi: 10.3389/fgene.2020.00729 (PMC7360830; doi:10.3389/fgene.2020.00729)
Supplement: FIGURE S1 — Comparison of the borders of LSC, SSC, and IR regions in Debregeasia, based on 13 individuals of five species. [file Data_Sheet_1.zip › supplementary files/Table S2.xlsx]

## Sheet: Sheet1
Table S2 The number of simple sequence repeats (SSRs) in each Debregeasia plastomes examined.
	mono-nucleotide	di-nucleotide	tri-nucleotide	tetra-nucleotide	penta-nucleotide	hexa-nucleotide	Total
Debregeasia elliptica De07	62	11	4	6	0	0	83
Debregeasia elliptica De19	62	11	4	6	0	0	83
Debregeasia longifolia MBD01	58	12	4	7	2	3	86
Debregeasia longifolia MGD09	58	7	5	6	1	2	79
Debregeasia longifolia SDS11	60	12	4	6	2	2	86
Debregeasia longifolia XSJD10	57	12	5	6	1	2	83
Debregeasia orientalis GMD13	64	11	3	7	1	0	86
Debregeasia orientalis LAD10	64	11	4	6	1	0	86
Debregeasia orientalis MK05	62	11	4	6	1	0	84
Debregeasia orientalis ZXD12	62	11	4	6	1	0	84
Debregeasia saeneb PYD03	59	11	4	6	1	2	83
Debregeasia saeneb Q09	60	11	4	6	1	2	84
Debregeasia squamata Q05	62	11	4	6	1	0	84
Total of species	790	142	53	80	13	13	1091
