# Supplementary material for: Characteristics and Mutational Hotspots of Plastomes in Debregeasia (Urticaceae)
Source: Front Genet. 2020 Jul 8;11:729. doi: 10.3389/fgene.2020.00729 (PMC7360830; doi:10.3389/fgene.2020.00729)
Supplement: FIGURE S1 — Comparison of the borders of LSC, SSC, and IR regions in Debregeasia, based on 13 individuals of five species. [file Data_Sheet_1.zip › supplementary files/Table S3.xlsx]

## Sheet: Sheet1
Table S3 The type of six SSRs categories in Debregeasia plastomes
species	mono-nucleotide			di-nucleotide			tri-nucleotide				tetra-nucleotide					penta-nucleotide			hexa-nucleotide
	A	T	C	AT	TA	TC	TAA	TAT	TTA	AAT	ATAA	ATAG	AATA	AAAT	TTTA	ATAAA	TAAAC	TAATA	ATAGAT	GTAGAT	ATTAAT	AATATC
Debregeasia elliptica De07	27	34	1	4	6	1	2	1	1	0	1	2	2	1	0	0	0	0	0	0	0	0
Debregeasia elliptica De19	27	34	1	4	6	1	2	1	1	0	1	2	2	1	0	0	0	0	0	0	0	0
Debregeasia longifolia MBD01	21	36	1	4	7	1	2	1	1	0	1	2	2	1	1	1	0	0	1	1	0	1
Debregeasia longifolia MGD09	22	35	1	3	3	1	2	1	1	1	1	2	2	1	0	1	0	0	1	1	0	0
Debregeasia longifolia SDS11	25	34	1	3	8	1	2	1	1	0	1	2	2	1	0	1	1	0	1	1	0	0
Debregeasia longifolia XSJD10	22	34	1	3	8	1	2	1	1	1	1	2	2	1	0	1	0	0	1	1	0	0
Debregeasia orientalis GMD13	28	35	1	4	6	1	2	0	1	0	1	2	3	1	0	0	0	1	0	0	0	0
Debregeasia orientalis LAD10	28	35	1	4	6	1	2	1	1	0	1	2	2	1	0	0	0	1	0	0	0	0
Debregeasia orientalis MK05	26	35	1	4	6	1	2	1	1	0	1	2	2	1	0	0	0	1	0	0	0	0
Debregeasia orientalis ZXD12	25	36	1	4	6	1	2	1	1	0	1	2	2	1	0	0	0	1	0	0	0	0
Debregeasia saeneb PYD03	24	34	1	4	6	1	2	1	1	0	1	2	2	1	0	1	0	0	1	1	0	0
Debregeasia saeneb Q09	24	35	1	4	6	1	2	1	1	0	1	2	2	1	0	1	0	0	1	1	0	0
Debregeasia squamata Q05	23	37	2	4	6	1	2	1	1	0	1	2	2	1	0	0	0	1	0	0	0	0
