# Supplementary material for: Characteristics and Mutational Hotspots of Plastomes in Debregeasia (Urticaceae)
Source: Front Genet. 2020 Jul 8;11:729. doi: 10.3389/fgene.2020.00729 (PMC7360830; doi:10.3389/fgene.2020.00729)
Supplement: FIGURE S1 — Comparison of the borders of LSC, SSC, and IR regions in Debregeasia, based on 13 individuals of five species. [file Data_Sheet_1.zip › supplementary files/Table S4.xlsx]

## Sheet: Sheet1
Table S4 Maximum likelihood parameter estimates for the 78 genes of Debregeasia species.
gene	model	l	np	Estimates of parameters
accD	model0	-2052.17	25	omega (dN/dS) = 0.06395
	model1	-2052.17	26	p: 0.99999 0.00001	w: 0.06394 1.00000
	model2	-1996.97	28	p: 0.99797 0.00000 0.00203	w: 0.31853 1.00000 999.00000	116 Y 0.507
	model3	-2052.17	29	p: 0.15594 0.23580 0.60826	w: 0.06391 0.06395 0.06396
	model7	-2052.17	26	p = 7.13119 q = 99.00000
	model8	-1996.97	28	p0 = 0.99797 p = 5.07219 q = 10.71784	(p1 = 0.00203) w = 999.00000	64 V 0.635	116 Y 0.643	194 N 0.605	215 G 0.596
atpA	model0	-2102.73	25	omega (dN/dS) = 0.02099
	model1	-2102.73	26	p: 0.99999 0.00001	w: 0.02098 1.00000
	model2	-2044.39	28	p: 0.99801 0.00000 0.00199	w: 0.07270 1.00000 999.00000	212 S 0.626
	model3	-2102.73	29	p: 1.00000 0.00000 0.00000	w: 0.02099 0.09224 1.34984
	model7	-2102.74	26	p = 2.15851 q = 99.00000
	model8	-2044.39	28	p0 = 0.99800 p = 1.17045 q = 14.58130	(p1 = 0.00200) w = 999.00000	212 S 0.718
atpB	model0	-2090.49	25	omega (dN/dS) = 0.05257
	model1	-2090.49	26	p: 0.94390 0.05610	w: 0.00000 1.00000
	model2	-2029.18	28	p: 0.99794 0.00000 0.00206	w: 0.21690 1.00000 999.00000	357 S 0.555	422 A 0.529
	model3	-2090.88	29	p: 0.51934 0.24378 0.23688	w: 0.00002 0.02713 0.19912
	model7	-2090.5	26	p = 5.53110 q = 99.00000
	model8	-2029.18	28	p0 = 0.99793 p = 1.64314 q = 5.85609	(p1 = 0.00207) w = 999.00000	357 S 0.681	422 A 0.657
atpE	model0	-605.265	25	omega (dN/dS) = 0.00010
	model1	-605.262	26	p: 0.99999 0.00001	w: 0.00000 1.00000
	model2	-552.671	28	p: 0.99252 0.00000 0.00748	w: 0.00000 1.00000 999.00000
	model3	-605.262	29	p: 0.38733 0.31010 0.30257	w: 0.00000 0.00000 0.00000
	model7	-605.261	26	p = 0.00500 q = 99.00000
	model8	-552.671	28	p0 = 0.99252 p = 0.00500 q = 49.58499	(p1 = 0.00748) w = 999.00000
atpF	model0	-809.311	25	omega (dN/dS) = 0.00010
	model1	-809.308	26	p: 0.99999 0.00001	w: 0.00000 1.00000
	model2	-755.537	28	p: 0.99457 0.00000 0.00543	w: 0.00000 1.00000 999.00000
	model3	-809.307	29	p: 0.36886 0.36202 0.26911	w: 0.00000 0.00000 0.00000
	model7	-809.308	26	p = 0.00500 q = 2.03379
	model8	-755.537	28	p0 = 0.99457 p = 0.00500 q = 18.22256	(p1 = 0.00543) w = 999.00000
atpH	model0	-369.547	25	omega (dN/dS) = 0.00010
	model1	-369.545	26	p: 0.99999 0.00001	w: 0.00000 1.00000
	model2	-331.358	28	p: 0.98778 0.00000 0.01222	w: 0.00000 1.00000 999.00000
	model3	-369.543	29	p: 0.00000 0.00000 1.00000	w: 0.00000 0.00000 0.00000
	model7	-369.545	26	p = 0.00500 q = 1.90926
	model8	-331.358	28	p0 = 0.98777 p = 0.00500 q = 99.00000	(p1 = 0.01223) w = 999.00000
atpI	model0	-1045.6	25	omega (dN/dS) = 0.00010
	model1	-1045.6	26	p: 0.99999 0.00001	w: 0.00000 1.00000
	model2	-999.648	28	p: 0.99591 0.00000 0.00409	w: 0.00000 1.00000 999.00000
	model3	-1045.6	29	p: 0.18576 0.25803 0.55621	w: 0.00000 0.00000 0.00000
	model7	-1045.6	26	p = 0.00500 q = 99.00000
	model8	-999.648	28	p0 = 0.99591 p = 0.00500 q = 2.76236	(p1 = 0.00409) w = 999.00000
ccsA	model0	-1350.19	25	omega (dN/dS) = 0.05933
	model1	-1350.19	26	p: 0.99999 0.00001	w: 0.05932 1.00000
	model2	-1301.52	28	p: 0.99684 0.00000 0.00316	w: 0.29476 1.00000 999.00000	194 S 0.511	204 R 0.517	263 T 0.535
	model3	-1350.19	29	p: 0.26958 0.27883 0.45158	w: 0.05933 0.05933 0.05933
	model7	-1350.19	26	p = 6.27111 q = 99.00000
	model8	-1301.52	28	p0 = 0.99683 p = 1.51357 q = 3.57803	(p1 = 0.00317) w = 999.00000	194 S 0.637	204 R 0.643	263 T 0.659
cemA	model0	-967.037	25	omega (dN/dS) = 0.06187
	model1	-967.037	26	p: 0.99999 0.00001	w: 0.06187 1.00000
	model2	-917.33	28	p: 0.99534 0.00000 0.00466	w: 0.50883 1.00000 999.00000	4 K 0.530
	model3	-967.038	29	p: 0.17221 0.43766 0.39013	w: 0.06187 0.06187 0.06188
	model7	-967.039	26	p = 6.57128 q = 98.99720
	model8	-917.331	28	p0 = 0.99534 p = 17.60247 q = 16.92657	(p1 = 0.00466) w = 999.00000	4 K 0.647	47 V 0.609
clpP	model0	-858.338	25	omega (dN/dS) = 0.00010
	model1	-858.336	26	p: 0.99999 0.00001	w: 0.00000 1.00000
	model2	-806.579	28	p: 0.99490 0.00000 0.00510	w: 0.00000 1.00000 999.00000
	model3	-858.335	29	p: 0.31667 0.38948 0.29385	w: 0.00000 0.00000 0.00000
	model7	-858.336	26	p = 0.00500 q = 31.86611
	model8	-806.582	28	p0 = 0.99490 p = 0.00500 q = 99.00000	(p1 = 0.00510) w = 999.00000
matK	model0	-2136.5	25	omega (dN/dS) = 0.09823
	model1	-2136.5	26	p: 0.99999 0.00001	w: 0.09823 1.00000
	model2	-2082.77	28	p: 0.99803 0.00000 0.00197	w: 0.53750 1.00000 999.00000
	model3	-2136.5	29	p: 0.21691 0.20068 0.58240	w: 0.09805 0.09814 0.09832
	model7	-2136.5	26	p = 11.24271 q = 99.00000
	model8	-2082.77	28	p0 = 0.99802 p = 99.00000 q = 85.19870	(p1 = 0.00198) w = 999.00000
ndhA	model0	-1477.23	25	omega (dN/dS) = 0.00010
	model1	-1477.23	26	p: 0.99999 0.00001	w: 0.00000 1.00000
	model2	-1428.27	28	p: 0.99722 0.00000 0.00278	w: 0.00000 1.00000 999.00000
	model3	-1477.23	29	p: 0.90055 0.00676 0.09269	w: 0.00000 0.00000 0.00000
	model7	-1477.23	26	p = 0.00500 q = 6.10602
	model8	-1428.27	28	p0 = 0.99721 p = 0.00500 q = 3.17626	(p1 = 0.00279) w = 999.00000
ndhB	model0	-2100.71	25	omega (dN/dS) = 0.00010
	model1	-2100.7	26	p: 0.99999 0.00001	w: 0.00000 1.00000
	model2	-2042.92	28	p: 0.99799 0.00000 0.00201	w: 0.00000 1.00000 999.00000
	model3	-2100.7	29	p: 0.33014 0.35881 0.31105	w: 0.00000 0.00000 0.00000
	model7	-2100.7	26	p = 0.00500 q = 5.13292
	model8	-2042.91	28	p0 = 0.99800 p = 0.00500 q = 2.23835	(p1 = 0.00200) w = 999.00000
ndhC	model0	-508.49	25	omega (dN/dS) = 0.00010
	model1	-508.487	26	p: 0.99999 0.00001	w: 0.00000 1.00000
	model2	-469.973	28	p: 0.99155 0.00000 0.00845	w: 0.00000 1.00000 999.00000
	model3	-508.485	29	p: 0.44337 0.37261 0.18402	w: 0.00000 0.00000 0.00000
	model7	-508.485	26	p = 0.00500 q = 99.00000
	model8	-469.973	28	p0 = 0.99155 p = 0.00500 q = 25.88461	(p1 = 0.00845) w = 999.00000
ndhD	model0	-2110.24	25	omega (dN/dS) = 0.04236
	model1	-2110.24	26	p: 0.99999 0.00001	w: 0.04235 1.00000
	model2	-2056.52	28	p: 0.99802 0.00000 0.00198	w: 0.19737 1.00000 999.00000	290 M 0.524	505 I 0.549
	model3	-2110.24	29	p: 0.23922 0.21899 0.54180	w: 0.04229 0.04232 0.04240
	model7	-2110.24	26	p = 4.41852 q = 98.99634
	model8	-2056.52	28	p0 = 0.99801 p = 6.57075 q = 26.95217	(p1 = 0.00199) w = 999.00000	290 M 0.650	505 I 0.674
ndhE	model0	-453.285	25	omega (dN/dS) = 0.00010
	model1	-453.283	26	p: 0.99999 0.00001	w: 0.00000 1.00000
	model2	-413.167	28	p: 0.99011 0.00000 0.00989	w: 0.00000 1.00000 999.00000
	model3	-453.282	29	p: 0.37297 0.41564 0.21139	w: 0.00000 0.00000 0.00000
	model7	-453.281	26	p = 0.00500 q = 99.00000
	model8	-413.167	28	p0 = 0.99011 p = 0.00500 q = 23.68182	(p1 = 0.00989) w = 999.00000
ndhF	model0	-3005.38	25	omega (dN/dS) = 0.06296
	model1	-2999.2	26	p: 0.97026 0.02974	w: 0.00000 1.00000
	model2	-2945.17	28	p: 0.99730 0.00000 0.00270	w: 0.07805 1.00000 999.00000	509 F 0.996**	747 G 0.640
	model3	-2945.17	29	p: 0.00055 0.99675 0.00270	w: 0.00000 0.07810 999.00000
	model7	-3000.77	26	p = 0.00506 q = 0.09032
	model8	-2945.17	28	p0 = 0.99729 p = 0.40263 q = 4.52237	(p1 = 0.00271) w = 999.00000	509 F 0.999**	747 G 0.731
ndhG	model0	-741.509	25	omega (dN/dS) = 0.00010
	model1	-741.507	26	p: 0.99999 0.00001	w: 0.00000 1.00000
	model2	-697.413	28	p: 0.99422 0.00000 0.00578	w: 0.00000 1.00000 999.00000
	model3	-741.506	29	p: 0.46857 0.32702 0.20441	w: 0.00000 0.00000 0.00000
	model7	-741.506	26	p = 0.00500 q = 2.63384
	model8	-697.413	28	p0 = 0.99422 p = 0.00500 q = 3.72606	(p1 = 0.00578) w = 999.00000
ndhH	model0	-1642.13	25	omega (dN/dS) = 0.00010
	model1	-1642.13	26	p: 0.99999 0.00001	w: 0.00000 1.00000
	model2	-1584.77	28	p: 0.99744 0.00000 0.00256	w: 0.00000 1.00000 999.00000
	model3	-1642.13	29	p: 1.00000 0.00000 0.00000	w: 0.00000 0.00000 0.00000
	model7	-1673.14	26	p = 0.00500 q = 1.22704
	model8	-1584.77	28	p0 = 0.99744 p = 0.00500 q = 15.19175	(p1 = 0.00256) w = 999.00000
ndhI	model0	-716.985	25	omega (dN/dS) = 0.00010
	model1	-716.982	26	p: 0.99999 0.00001	w: 0.00000 1.00000
	model2	-672.506	28	p: 0.99401 0.00000 0.00599	w: 0.00000 1.00000 999.00000
	model3	-716.981	29	p: 0.40934 0.39359 0.19707	w: 0.00000 0.00000 0.00000
	model7	-716.981	26	p = 0.00500 q = 6.95931
	model8	-672.506	28	p0 = 0.99400 p = 0.00500 q = 40.88680	(p1 = 0.00600) w = 999.00000
ndhJ	model0	-689.635	25	omega (dN/dS) = 0.00010
	model1	-689.632	26	p: 0.99999 0.00001	w: 0.00000 1.00000
	model2	-645.022	28	p: 0.99367 0.00000 0.00633	w: 0.00000 1.00000 999.00000
	model3	-689.632	29	p: 0.38662 0.35906 0.25433	w: 0.00000 0.00000 0.00000
	model7	-689.632	26	p = 0.00500 q = 3.82034
	model8	-645.022	28	p0 = 0.99367 p = 0.00500 q = 99.00000	(p1 = 0.00633) w = 999.00000
ndhK	model0	-1028.9	25	omega (dN/dS) = 0.00010
	model1	-1028.9	26	p: 0.99999 0.00001	w: 0.00000 1.00000
	model2	-979.846	28	p: 0.99584 0.00000 0.00416	w: 0.00000 1.00000 999.00000
	model3	-1028.9	29	p: 0.27079 0.22072 0.50849	w: 0.00000 0.00000 0.00000
	model7	-1028.9	26	p = 0.00500 q = 6.56754
	model8	-979.843	28	p0 = 0.99584 p = 0.00500 q = 15.85022	(p1 = 0.00416) w = 999.00000
petA	model0	-1371.01	25	omega (dN/dS) = 0.00010
	model1	-1371.01	26	p: 0.99999 0.00001	w: 0.00000 1.00000
	model2	-1314.58	28	p: 0.99684 0.00000 0.00316	w: 0.00000 1.00000 999.00000
	model3	-1371.01	29	p: 0.42018 0.36609 0.21374	w: 0.00000 0.00000 0.00000
	model7	-1371.01	26	p = 0.00500 q = 4.98272
	model8	-1314.58	28	p0 = 0.99684 p = 0.00500 q = 4.80862	(p1 = 0.00316) w = 999.00000
petB	model0	-911.308	25	omega (dN/dS) = 0.00010
	model1	-911.306	26	p: 0.99999 0.00001	w: 0.00000 1.00000
	model2	-865.835	28	p: 0.99532 0.00000 0.00468	w: 0.00000 1.00000 999.00000
	model3	-911.305	29	p: 0.34469 0.43803 0.21728	w: 0.00000 0.00000 0.00000
	model7	-911.304	26	p = 0.00500 q = 99.00000
	model8	-865.838	28	p0 = 0.99532 p = 0.00500 q = 99.00000	(p1 = 0.00468) w = 999.00000
petD	model0	-691.765	25	omega (dN/dS) = 0.00010
	model1	-691.763	26	p: 0.99999 0.00001	w: 0.00000 1.00000
	model2	-646.433	28	p: 0.99374 0.00000 0.00626	w: 0.00000 1.00000 999.00000
	model3	-691.762	29	p: 0.43779 0.39429 0.16792	w: 0.00000 0.00000 0.00000
	model7	-691.762	26	p = 0.00500 q = 1.54311
	model8	-646.433	28	p0 = 0.99373 p = 0.00500 q = 99.00000	(p1 = 0.00627) w = 999.00000
petG	model0	-188.725	25	omega (dN/dS) = 0.00010
	model1	-188.724	26	p: 0.99999 0.00001	w: 0.00000 1.00000
	model2	-158.122	28	p: 0.97318 0.00000 0.02682	w: 0.00000 1.00000 999.00000
	model3	-188.723	29	p: 0.25731 0.28523 0.45746	w: 0.00000 0.00000 0.00000
	model7	-188.723	26	p = 0.00500 q = 2.38188
	model8	-158.122	28	p0 = 0.97318 p = 0.00500 q = 23.19602	(p1 = 0.02682) w = 999.00000
petL	model0	-167.974	25	omega (dN/dS) = 0.00010
	model1	-167.972	26	p: 0.99999 0.00001	w: 0.00000 1.00000
	model2	-140.005	28	p: 0.96868 0.00000 0.03132	w: 0.00000 1.00000 999.00000
	model3	-167.972	29	p: 0.32388 0.38933 0.28680	w: 0.00000 0.00000 0.00000
	model7	-167.972	26	p = 0.00500 q = 1.51609
	model8	-140.023	28	p0 = 0.96868 p = 0.00500 q = 99.00000	(p1 = 0.03132) w = 999.00000
petN	model0	-157.025	25	omega (dN/dS) = 0.00010
	model1	-157.02	26	p: 0.99999 0.00001	w: 0.00000 1.00000
	model2	-127.078	28	p: 0.96655 0.00000 0.03345	w: 0.00000 1.00000 999.00000
	model3	-157.02	29	p: 1.00000 0.00000 0.00000	w: 0.00000 0.00000 0.00000
	model7	-157.018	26	p = 0.00500 q = 99.00000
	model8	-127.078	28	p0 = 0.96655 p = 0.00500 q = 99.00000	(p1 = 0.03345) w = 999.00000
psaA	model0	-3118.23	25	omega (dN/dS) = 0.00010
	model1	-3118.23	26	p: 0.99999 0.00001	w: 0.00000 1.00000
	model2	-3059.91	28	p: 0.99865 0.00000 0.00135	w: 0.00000 1.00000 999.00000
	model3	-3118.22	29	p: 0.99997 0.00003 0.00000	w: 0.00000 0.00000 0.00000
	model7	-3118.22	26	p = 0.00500 q = 43.02165
	model8	-3059.91	28	p0 = 0.99863 p = 0.00500 q = 2.85254	(p1 = 0.00137) w = 999.00000
psaB	model0	-3068.29	25	omega (dN/dS) = 0.04043
	model1	-3068.29	26	p: 0.99999 0.00001	w: 0.04042 1.00000
	model2	-3012.99	28	p: 0.99862 0.00000 0.00138	w: 0.16772 1.00000 934.41487	273 I 0.580	210 K 0.597
	model3	-3012.99	29	p: 0.67298 0.32564 0.00139	w: 0.16766 0.16776 934.18851
	model7	-3065.46	26	p = 0.00500 q = 0.04728
	model8	-3012.99	28	p0 = 0.99861 p = 19.98438 q = 99.00000	(p1 = 0.00139) w = 934.22426	210 K 0.711	273 I 0.696
psaC	model0	-392.279	25	omega (dN/dS) = 0.00010
	model1	-392.275	26	p: 0.99999 0.00001	w: 0.00000 1.00000
	model2	-356.637	28	p: 0.98779 0.00000 0.01221	w: 0.00000 1.00000 999.00000
	model3	-392.274	29	p: 0.41139 0.24253 0.34608	w: 0.00000 0.00000 0.00000
	model7	-392.274	26	p = 0.00500 q = 99.00000
	model8	-356.637	28	p0 = 0.98779 p = 0.00500 q = 1.66707	(p1 = 0.01221) w = 999.00000
psaI	model0	-192.978	25	omega (dN/dS) = 0.00010
	model1	-192.976	26	p: 0.99999 0.00001	w: 0.00000 1.00000
	model2	-161.596	28	p: 0.97346 0.00000 0.02654	w: 0.00000 1.00000 999.00000
	model3	-192.975	29	p: 1.00000 0.00000 0.00000	w: 0.00000 0.00000 0.00000
	model7	-192.976	26	p = 0.00500 q = 65.60797
	model8	-161.596	28	p0 = 0.97346 p = 0.00500 q = 3.04827	(p1 = 0.02654) w = 999.00000
psaJ	model0	-220.743	25	omega (dN/dS) = 0.00010
	model1	-220.742	26	p: 0.99999 0.00001	w: 0.00000 1.00000
	model2	-186.779	28	p: 0.97766 0.00000 0.02234	w: 0.00000 1.00000 999.00000
	model3	-220.741	29	p: 0.00000 0.00000 1.00000	w: 0.00000 0.00000 0.00000
	model7	-220.741	26	p = 0.00500 q = 99.00000
	model8	-186.779	28	p0 = 0.97766 p = 0.00500 q = 22.08173	(p1 = 0.02234) w = 999.00000
psbA	model0	-1482.77	25	omega (dN/dS) = 0.00010
	model1	-1482.77	26	p: 0.99999 0.00001	w: 0.00000 1.00000
	model2	-1430.89	28	p: 0.99714 0.00000 0.00286	w: 0.00000 1.00000 999.00000
	model3	-1482.77	29	p: 0.37041 0.37717 0.25242	w: 0.00000 0.00000 0.00000
	model7	-1482.77	26	p = 0.00500 q = 2.28328
	model8	-1430.89	28	p0 = 0.99713 p = 0.00500 q = 37.17124	(p1 = 0.00287) w = 999.00000
psbB	model0	-2125.58	25	omega (dN/dS) = 0.00010
	model1	-2125.57	26	p: 0.99999 0.00001	w: 0.00000 1.00000
	model2	-2072.29	28	p: 0.99802 0.00000 0.00198	w: 0.00000 1.00000 999.00000
	model3	-2125.57	29	p: 0.41032 0.33980 0.24989	w: 0.00000 0.00000 0.00000
	model7	-2125.57	26	p = 0.00500 q = 1.75615
	model8	-2072.29	28	p0 = 0.99800 p = 0.00500 q = 99.00000	(p1 = 0.00200) w = 999.00000
psbC	model0	-2000.15	25	omega (dN/dS) = 0.00010
	model1	-2000.15	26	p: 0.99999 0.00001	w: 0.00000 1.00000
	model2	-1946.83	28	p: 0.99787 0.00000 0.00213	w: 0.00000 1.00000 999.00000
	model3	-2000.15	29	p: 0.36482 0.17877 0.45641	w: 0.00000 0.00000 0.00000
	model7	-2000.15	26	p = 0.00500 q = 2.38519
	model8	-1946.83	28	p0 = 0.99791 p = 0.00500 q = 2.42537	(p1 = 0.00209) w = 999.00000
psbD	model0	-1491.58	25	omega (dN/dS) = 0.00010
	model1	-1491.57	26	p: 0.99999 0.00001	w: 0.00000 1.00000
	model2	-1440.24	28	p: 0.99714 0.00000 0.00286	w: 0.00000 1.00000 999.00000
	model3	-1491.57	29	p: 0.53249 0.26759 0.19993	w: 0.00000 0.00000 0.00000
	model7	-1491.57	26	p = 0.00500 q = 1.91756
	model8	-1440.24	28	p0 = 0.99714 p = 0.00500 q = 2.32889	(p1 = 0.00286) w = 999.00000
psbE	model0	-389.788	25	omega (dN/dS) = 0.00010
	model1	-389.785	26	p: 0.99999 0.00001	w: 0.00000 1.00000
	model2	-352.294	28	p: 0.98805 0.00000 0.01195	w: 0.00000 1.00000 999.00000
	model3	-389.785	29	p: 0.29990 0.37205 0.32805	w: 0.00000 0.00000 0.00000
	model7	-389.784	26	p = 0.00500 q = 99.00000
	model8	-352.294	28	p0 = 0.98805 p = 0.00500 q = 1.16988	(p1 = 0.01195) w = 999.00000
psbF	model0	-206.873	25	omega (dN/dS) = 0.00010
	model1	-206.869	26	p: 0.99999 0.00001	w: 0.00000 1.00000
	model2	-176.959	28	p: 0.97496 0.00000 0.02504	w: 0.00000 1.00000 999.00000
	model3	-206.87	29	p: 0.27970 0.28768 0.43261	w: 0.00000 0.00000 0.00000
	model7	-206.869	26	p = 0.00500 q = 99.00000
	model8	-176.959	28	p0 = 0.97496 p = 0.00500 q = 0.99909	(p1 = 0.02504) w = 999.00000
psbH	model0	-323.674	25	omega (dN/dS) = 0.00010
	model1	-323.669	26	p: 0.99999 0.00001	w: 0.00000 1.00000
	model2	-293.065	28	p: 0.98639 0.00000 0.01361	w: 0.00000 1.00000 999.00000
	model3	-323.668	29	p: 0.43352 0.36439 0.20209	w: 0.00000 0.00000 0.00000
	model7	-323.667	26	p = 0.00500 q = 99.00000
	model8	-293.065	28	p0 = 0.98639 p = 0.00500 q = 9.61656	(p1 = 0.01361) w = 999.00000
psbI	model0	-193.24	25	omega (dN/dS) = 0.00010
	model1	-193.239	26	p: 0.99999 0.00001	w: 0.00000 1.00000
	model2	-160.82	28	p: 0.97292 0.00000 0.02708	w: 0.00000 1.00000 999.00000
	model3	-193.238	29	p: 1.00000 0.00000 0.00000	w: 0.00000 0.00000 0.00000
	model7	-193.238	26	p = 0.00500 q = 99.00000
	model8	-160.82	28	p0 = 0.97292 p = 0.00500 q = 9.21406	(p1 = 0.02708) w = 999.00000
psbJ	model0	-268.106	25	omega (dN/dS) = 0.00010
	model1	-268.101	26	p: 0.99999 0.00001	w: 0.00000 1.00000
	model2	-238.401	28	p: 0.98242 0.00000 0.01758	w: 0.00000 1.00000 999.00000
	model3	-268.102	29	p: 0.00000 1.00000 0.00000	w: 0.00000 0.00000 0.00000
	model7	-268.102	26	p = 0.00500 q = 2.06048
	model8	-238.401	28	p0 = 0.98242 p = 0.00500 q = 2.85247	(p1 = 0.01758) w = 999.00000
psbK	model0	-295.984	25	omega (dN/dS) = 0.00010
	model1	-295.98	26	p: 0.99999 0.00001	w: 0.00000 1.00000
	model2	-265.658	28	p: 0.98369 0.00000 0.01631	w: 0.00000 1.00000 999.00000
	model3	-295.98	29	p: 0.33926 0.35221 0.30853	w: 0.00000 0.00000 0.00000
	model7	-295.98	26	p = 0.00500 q = 99.00000
	model8	-265.646	28	p0 = 0.98369 p = 0.00500 q = 4.46068	(p1 = 0.01631) w = 999.00000
psbL	model0	-314.485	25	omega (dN/dS) = 0.00010
	model1	-314.484	26	p: 0.99999 0.00001	w: 0.00000 1.00000
	model2	-278.314	28	p: 0.98471 0.00000 0.01529	w: 0.00000 1.00000 999.00000
	model3	-314.483	29	p: 0.34198 0.36749 0.29053	w: 0.00000 0.00000 0.00000
	model7	-314.483	26	p = 0.00500 q = 1.97115
	model8	-278.314	28	p0 = 0.98471 p = 0.00500 q = 18.85953	(p1 = 0.01529) w = 999.00000
psbM	model0	-164.793	25	omega (dN/dS) = 0.00010
	model1	-164.784	26	p: 0.99999 0.00001	w: 0.00000 1.0000
	model2	-142.772	28	p: 0.97114 0.00000 0.02886	w: 0.00000 1.00000 999.00000
	model3	-164.786	29	p: 0.38548 0.36296 0.25156	w: 0.00000 0.00000 0.00000
	model7	-164.784	26	p = 0.00500 q = 99.00000
	model8	-142.772	28	p0 = 0.97114 p = 0.00500 q = 39.66451	(p1 = 0.02886) w = 999.00000
psbN	model0	-228.736	25	omega (dN/dS) = 0.00010
	model1	-228.734	26	p: 0.99999 0.00001	w: 0.00000 1.00000
	model2	-195.765	28	p: 0.97726 0.00000 0.02274	w: 0.00000 1.00000 999.00000
	model3	-228.734	29	p: 0.25192 0.46574 0.28234	w: 0.00000 0.00000 0.00000
	model7	-228.734	26	p = 0.00500 q = 99.00000
	model8	-195.765	28	p0 = 0.97726 p = 0.00500 q = 6.93349	(p1 = 0.02274) w = 999.00000
psbT	model0	-183.818	25	omega (dN/dS) = 0.00010
	model1	-183.815	26	p: 0.99999 0.00001	w: 0.00000 1.00000
	model2	-154.369	28	p: 0.97221 0.00000 0.02779	w: 0.00000 1.00000 999.00000
	model3	-183.816	29	p: 0.00000 1.00000 0.00000	w: 0.00000 0.00000 0.00000
	model7	-183.816	26	p = 0.00500 q = 2.21711
	model8	-154.369	28	p0 = 0.97221 p = 0.00500 q = 99.00000	(p1 = 0.02779) w = 999.00000
psbZ	model0	-278.853	25	omega (dN/dS) = 0.00010
	model1	-278.849	26	p: 0.99999 0.00001	w: 0.00000 1.00000
	model2	-246.907	28	p: 0.98357 0.00000 0.01643	w: 0.00000 1.00000 999.00000
	model3	-278.849	29	p: 0.32275 0.35461 0.32264	w: 0.00000 0.00000 0.00000
	model7	-278.849	26	p = 0.00500 q = 99.00000
	model8	-246.907	28	p0 = 0.98357 p = 0.00500 q = 99.00000	(p1 = 0.01643) w = 999.00000
rbcL	model0	-2072.14	25	omega (dN/dS) = 0.04931
	model1	-2072.14	26	p: 0.99999 0.00001	w: 0.04930 1.00000
	model2	-2021.48	28	p: 0.99792 0.00000 0.00208	w: 0.19441 1.00000 870.03548	102 N 0.540	258 M 0.591	461 D 0.557
	model3	-2072.14	29	p: 0.26666 0.49018 0.24316	w: 0.04927 0.04932 0.04938
	model7	-2072.14	26	p = 5.13616 q = 98.99972
	model8	-2021.48	28	p0 = 0.99789 p = 24.41875 q = 99.00000	(p1 = 0.00211) w = 878.25251	102 N 0.659	258 M 0.705	461 D 0.674
rpl2	model0	-1186.95	25	omega (dN/dS) = 0.00010
	model1	-1186.95	26	p: 0.99999 0.00001	w: 0.00000 1.00000
	model2	-1125.9	28	p: 0.99635 0.00000 0.00365	w: 0.00000 1.00000 999.00000
	model3	-1186.95	29	p: 0.26881 0.22867 0.50252	w: 0.00000 0.00000 0.00000
	model7	-1186.95	26	p = 0.00500 q = 2.20516
	model8	-1125.91	28	p0 = 0.99635 p = 0.00500 q = 1.28044	(p1 = 0.00365) w = 999.00000
rpl14	model0	-542.614	25	omega (dN/dS) = 0.00010
	model1	-542.61	26	p: 0.99999 0.00001	w: 0.00000 1.00000
	model2	-495.204	28	p: 0.99183 0.00000 0.00817	w: 0.00000 1.00000 999.00000
	model3	-542.61	29	p: 0.33015 0.25800 0.41186	w: 0.00000 0.00000 0.00000
	model7	-542.609	26	p = 0.00500 q = 99.00000
	model8	-495.204	28	p0 = 0.99183 p = 0.00500 q = 5.64451	(p1 = 0.00817) w = 999.00000
rpl16	model0	-618.366	25	omega (dN/dS) = 0.00010
	model1	-618.358	26	p: 0.99999 0.00001	w: 0.00000 1.00000
	model2	-574.549	28	p: 0.99264 0.00000 0.00736	w: 0.00000 1.00000 999.00000
	model3	-618.358	29	p: 0.43248 0.29135 0.27616	w: 0.00000 0.00000 0.00000
	model7	-618.358	26	p = 0.00500 q = 99.00000
	model8	-574.549	28	p0 = 0.99264 p = 0.00500 q = 99.00000	(p1 = 0.00736) w = 999.00000
rpl20	model0	-543.474	25	omega (dN/dS) = 0.02054
	model1	-543.474	26	p: 0.99999 0.00001	w: 0.02054 1.00000
	model2	-503.21	28	p: 0.99151 0.00000 0.00849	w: 0.13905 1.00000 999.00000
	model3	-543.474	29	p: 0.07078 0.82398 0.10525	w: 0.02054 0.02054 0.02054
	model7	-543.477	26	p = 2.11680 q = 99.00000
	model8	-503.211	28	p0 = 0.99151 p = 16.02191 q = 99.00000	(p1 = 0.00849) w = 999.00000	56 D 0.518
rpl22	model0	-621.636	25	omega (dN/dS) = 0.00010
	model1	-621.636	26	p: 0.99999 0.00001	w: 0.00000 1.00000
	model2	-570.42	28	p: 0.99279 0.00000 0.00721	w: 0.00000 1.00000 999.00000
	model3	-621.633	29	p: 0.27760 0.35985 0.36255	w: 0.00000 0.00000 0.00000
	model7	-621.633	26	p = 0.00500 q = 5.69252
	model8	-570.42	28	p0 = 0.99279 p = 0.00500 q = 8.37220	(p1 = 0.00721) w = 999.00000
rpl23	model0	-438.72	25	omega (dN/dS) = 0.00010
	model1	-438.717	26	p: 0.99999 0.00001	w: 0.00000 1.00000
	model2	-393.745	28	p: 0.98935 0.00000 0.01065	w: 0.00000 1.00000 999.00000
	model3	-438.716	29	p: 0.26126 0.32768 0.41107	w: 0.00000 0.00000 0.00000
	model7	-438.716	26	p = 0.00500 q = 99.00000
	model8	-393.745	28	p0 = 0.98935 p = 0.00500 q = 3.73311	(p1 = 0.01065) w = 999.00000
rpl32	model0	-245.352	25	omega (dN/dS) = 0.00010
	model1	-245.344	26	p: 0.99999 0.00001	w: 0.00000 1.00000
	model2	-212.927	28	p: 0.98092 0.00000 0.01908	w: 0.00000 1.00000 999.00000
	model3	-245.344	29	p: 0.36831 0.25242 0.37927	w: 0.00000 0.00000 0.00000
	model7	-245.344	26	p = 0.00500 q = 1.87269
	model8	-212.927	28	p0 = 0.98092 p = 0.00500 q = 3.00630	(p1 = 0.01908) w = 999.00000
rpl33	model0	-332.187	25	omega (dN/dS) = 0.00010
	model1	-332.186	26	p: 0.99999 0.00001	w: 0.00000 1.00000
	model2	-287.889	28	p: 0.98506 0.00000 0.01494	w: 0.00000 1.00000 999.00000
	model3	-332.185	29	p: 0.42017 0.23628 0.34355	w: 0.00000 0.00000 0.00000
	model7	-332.185	26	p = 0.00500 q = 1.82728
	model8	-287.889	28	p0 = 0.98506 p = 0.00500 q = 10.62179	(p1 = 0.01494) w = 999.00000
rpl36	model0	-208.221	25	omega (dN/dS) = 0.00010
	model1	-208.218	26	p: 0.99999 0.00001	w: 0.00000 1.00000
	model2	-168.049	28	p: 0.97364 0.00000 0.02636	w: 0.00000 1.00000 999.00000
	model3	-208.217	29	p: 0.26727 0.32965 0.40308	w: 0.00000 0.00000 0.00000
	model7	-208.216	26	p = 0.00500 q = 99.00000
	model8	-168.049	28	p0 = 0.97364 p = 0.00500 q = 50.65654	(p1 = 0.02636) w = 999.00000
rpoA	model0	-1391.63	25	omega (dN/dS) = 0.02150
	model1	-1391.59	26	p: 0.97643 0.02357	w: 0.00000 1.00000
	model2	-1336.13	28	p: 0.99692 0.00000 0.00308	w: 0.10709 1.00000 999.00000	249 S 0.592
	model3	-1391.63	29	p: 0.00344 0.99656 0.00000	w: 0.00000 0.02157 3.11382
	model7	-1391.63	26	p = 0.01502 q = 0.38541
	model8	-1336.12	28	p0 = 0.99691 p = 0.00795 q = 0.05161	(p1 = 0.00309) w = 999.00000	249 S 0.705
rpoB	model0	-4388.04	25	omega (dN/dS) = 0.03912
	model1	-4388.04	26	p: 0.99999 0.00001	w: 0.03912 1.00000
	model2	-4323.74	28	p: 0.99905 0.00000 0.00095	w: 0.10273 1.00000 999.00000	458 E 0.693	784 R 0.674
	model3	-4388.75	29	p: 0.26166 0.42077 0.31757	w: 0.00000 0.01149 0.10538
	model7	-4388.04	26	p = 4.06842 q = 99.00000
	model8	-4323.74	28	p0 = 0.99902 p = 0.30572 q = 2.55020	(p1 = 0.00098) w = 999.00000	458 E 0.767	784 R 0.751
rpoC1	model0	-2699.65	25	omega (dN/dS) = 999.00000
	model1	-2699.8	26	p: 0.00001 0.99999	w: 0.60532 1.00000
	model2	-2699.65	28	p: 0.07474 0.29411 0.63115	w: 0.34592 1.00000 951.44057	186 A 0.799
	model3	-2699.65	29	p: 0.22532 0.21247 0.56221	w: 499.50000 951.42857 951.42857
	model7	-2699.8	26	p = 0.27457 q = 0.00500
	model8	-2699.65	28	p0 = 0.00001 p = 0.33402 q = 1.90410	(p1 = 0.99999) w = 951.42874	186 A 0.923
rpoC2	model0	-5701.41	25	omega (dN/dS) = 0.04916
	model1	-5701.41	26	p: 0.99999 0.00001	w: 0.04915 1.00000
	model2	-5640.61	28	p: 0.99927 0.00000 0.00073	w: 0.09114 1.00000 987.17956	502 M 0.726	581 R 0.731	686 Y 0.731	1018 H 0.743
	model3	-5701.41	29	p: 0.79360 0.09069 0.11571	w: 0.04908 0.04942 0.04946
	model7	-5701.41	26	p = 1.18842 q = 22.35167
	model8	-5640.61	28	p0 = 0.99922 p = 1.48493 q = 14.44297	(p1 = 0.00078) w = 999.00000	502 M 0.761	581 R 0.765	686 Y 0.765	1018 H 0.775
rps2	model0	-1004.04	25	omega (dN/dS) = 0.00010
	model1	-1004.04	26	p: 0.99999 0.00001	w: 0.00000 1.00000
	model2	-951.733	28	p: 0.99576 0.00000 0.00424	w: 0.00000 1.00000 999.00000
	model3	-1004.03	29	p: 0.34912 0.43825 0.21263	w: 0.00000 0.00000 0.00000
	model7	-1004.03	26	p = 0.00500 q = 4.80280
	model8	-951.733	28	p0 = 0.99576 p = 0.00500 q = 4.44239	(p1 = 0.00424) w = 999.00000
rps3	model0	-859.884	25	omega (dN/dS) = 0.31107
	model1	-858.046	26	p: 0.91844 0.08156	w: 0.00000 1.00000
	model2	-855.254	28	p: 0.99381 0.00000 0.00619	w: 0.00000 1.00000 62.37402	221 I 0.772
	model3	-855.254	29	p: 0.86539 0.12842 0.00619	w: 0.00000 0.00000 62.37451
	model7	-858.06	26	p = 0.00500 q = 0.04606
	model8	-855.254	28	p0 = 0.99381 p = 0.00500 q = 88.37642	(p1 = 0.00619) w = 62.36959	221 I 0.869
rps4	model0	-877.419	25	omega (dN/dS) = 0.02998
	model1	-877.42	26	p: 0.99999 0.00001	w: 0.02997 1.00000
	model2	-826.173	28	p: 0.99501 0.00000 0.00499	w: 0.20613 1.00000 999.00000
	model3	-877.421	29	p: 0.38999 0.39761 0.21240	w: 0.02997 0.02998 0.02999
	model7	-877.42	26	p = 3.09929 q = 99.00000
	model8	-826.173	28	p0 = 0.99502 p = 25.74637 q = 99.00000	(p1 = 0.00498) w = 999.00000	139 R 0.576
rps7	model0	-688.338	25	omega (dN/dS) = 0.00010
	model1	-688.335	26	p: 0.99999 0.00001	w: 0.00000 1.00000
	model2	-639.059	28	p: 0.99357 0.00000 0.00643	w: 0.00000 1.00000 999.00000
	model3	-688.334	29	p: 0.43049 0.33779 0.23172	w: 0.00000 0.00000 0.00000
	model7	-688.333	26	p = 0.00500 q = 99.00000
	model8	-639.059	28	p0 = 0.99357 p = 0.00500 q = 7.23759	(p1 = 0.00643) w = 999.00000
rps8	model0	-606.945	25	omega (dN/dS) = 0.00010
	model1	-606.943	26	p: 0.99999 0.00001	w: 0.00000 1.00000
	model2	-554.413	28	p: 0.99258 0.00000 0.00742	w: 0.00000 1.00000 999.00000
	model3	-606.942	29	p: 0.39829 0.26738 0.33433	w: 0.00000 0.00000 0.00000
	model7	-606.942	26	p = 0.00500 q = 99.00000
	model8	-554.413	28	p0 = 0.99258 p = 0.00500 q = 99.00000	(p1 = 0.00742) w = 999.00000
rps11	model0	-624.166	25	omega (dN/dS) = 0.00010
	model1	-624.163	26	p: 0.99999 0.00001	w: 0.00000 1.00000
	model2	-573.734	28	p: 0.99280 0.00000 0.00720	w: 0.00000 1.00000 999.00000
	model3	-624.162	29	p: 0.21249 0.30501 0.48251	w: 0.00000 0.00000 0.00000
	model7	-624.161	26	p = 0.00500 q = 99.00000
	model8	-573.734	28	p0 = 0.99280 p = 0.00500 q = 15.28405	(p1 = 0.00720) w = 999.00000
rps12	model0	-572.008	25	omega (dN/dS) = 0.00010
	model1	-572.006	26	p: 0.99999 0.00001	w: 0.00000 1.00000
	model2	-524.237	28	p: 0.99192 0.00000 0.00808	w: 0.00000 1.00000 999.00000
	model3	-572.005	29	p: 1.00000 0.00000 0.00000	w: 0.00000 0.00000 0.00000
	model7	-572.006	26	p = 0.00500 q = 20.64498
	model8	-524.237	28	p0 = 0.99192 p = 0.00500 q = 2.35576	(p1 = 0.00808) w = 999.00000
rps14	model0	-476.728	25	omega (dN/dS) = 0.00010
	model1	-476.725	26	p: 0.99999 0.00001	w: 0.00000 1.00000
	model2	-427.813	28	p: 0.99008 0.00000 0.00992	w: 0.00000 1.00000 999.00000
	model3	-476.725	29	p: 0.55459 0.25473 0.19068	w: 0.00000 0.00000 0.00000
	model7	-476.725	26	p = 0.00500 q = 3.00924
	model8	-427.813	28	p0 = 0.99008 p = 0.00500 q = 36.85197	(p1 = 0.00992) w = 999.00000
rps15	model0	-434.128	25	omega (dN/dS) = 0.03757
	model1	-434.128	26	p: 0.99999 0.00001	w: 0.03756 1.00000
	model2	-381.778	28	p: 0.98896 0.00000 0.01104	w: 0.35222 1.00000 999.00000	69 K 0.530
	model3	-434.129	29	p: 0.21929 0.54018 0.24054	w: 0.03757 0.03757 0.03757
	model7	-434.13	26	p = 3.90743 q = 98.99393
	model8	-381.778	28	p0 = 0.98896 p = 3.01291 q = 5.50617	(p1 = 0.01104) w = 999.00000	69 K 0.643
rps16	model0	-405.349	25	omega (dN/dS) = 0.00010
	model1	-405.344	26	p: 0.99999 0.00001	w: 0.00000 1.00000
	model2	-370.16	28	p: 0.98888 0.00000 0.01112	w: 0.00000 1.00000 999.00000
	model3	-405.343	29	p: 0.31841 0.36731 0.31428	w: 0.00000 0.00000 0.00000
	model7	-405.343	26	p = 0.00500 q = 99.00000
	model8	-370.16	28	p0 = 0.98888 p = 0.00500 q = 22.99131	(p1 = 0.01112) w = 999.00000
rps18	model0	-454.72	25	omega (dN/dS) = 0.00010
	model1	-454.718	26	p: 0.99999 0.00001	w: 0.00000 1.00000
	model2	-411.862	28	p: 0.99016 0.00000 0.00984	w: 0.00000 1.00000 999.00000
	model3	-454.718	29	p: 0.37806 0.40213 0.21981	w: 0.00000 0.00000 0.00000
	model7	-454.717	26	p = 0.00500 q = 99.00000
	model8	-411.862	28	p0 = 0.99016 p = 0.00500 q = 1.96437	(p1 = 0.00984) w = 999.00000
rps19	model0	-431.817	25	omega (dN/dS) = 0.00010
	model1	-431.814	26	p: 0.99999 0.00001	w: 0.00000 1.00000
	model2	-388.223	28	p: 0.98923 0.00000 0.01077	w: 0.00000 1.00000 999.00000
	model3	-431.814	29	p: 0.36076 0.34029 0.29895	w: 0.00000 0.00000 0.00000
	model7	-431.813	26	p = 0.00500 q = 99.00000
	model8	-388.223	28	p0 = 0.98923 p = 0.00500 q = 1.64397	(p1 = 0.01077) w = 999.00000
ycf1	model0	-7573.33	25	omega (dN/dS) = 0.97700
	model1	-7573.26	26	p: 0.15034 0.84966	w: 0.00000 1.00000
	model2	-7572.63	28	p: 0.75529 0.00003 0.24468	w: 0.00000 1.00000 4.12760	507 K 0.663
	model3	-7572.62	29	p: 0.75524 0.00184 0.24292	w: 0.00000 3.26753 4.13347
	model7	-7573.27	26	p = 0.02003 q = 0.00536
	model8	-7572.62	28	p0 = 0.75512 p = 0.00500 q = 2.11186	(p1 = 0.24488) w = 4.12550	507 K 0.839
ycf2	model0	-9236	25	omega (dN/dS) = 0.00010
	model1	-9236	26	p: 0.99999 0.00001	w: 0.00000 1.00000
	model2	-9164.06	28	p: 0.99952 0.00000 0.00048	w: 0.00000 1.00000 999.00000
	model3	-9236	29	p: 1.00000 0.00000 0.00000	w: 0.00000 0.00000 0.00000
	model7	-9236.01	26	p = 0.00500 q = 3.60974
	model8	-9164.06	28	p0 = 0.99950 p = 0.00500 q = 0.36697	(p1 = 0.00050) w = 999.00000
ycf3	model0	-758.97	25	omega (dN/dS) = 0.00010
	model1	-758.967	26	p: 0.99999 0.00001	w: 0.00000 1.00000
	model2	-710.377	28	p: 0.99407 0.00000 0.00593	w: 0.00000 1.00000 999.00000
	model3	-758.967	29	p: 0.34770 0.46883 0.18348	w: 0.00000 0.00000 0.00000
	model7	-758.967	26	p = 0.00500 q = 9.54189
	model8	-710.377	28	p0 = 0.99406 p = 0.00500 q = 3.21307	(p1 = 0.00594) w = 999.00000
ycf4	model0	-808.416	25	omega (dN/dS) = 0.00010
	model1	-808.413	26	p: 0.99999 0.00001	w: 0.00000 1.00000
	model2	-763.379	28	p: 0.99457 0.00000 0.00543	w: 0.00000 1.00000 999.00000
	model3	-808.412	29	p: 0.27194 0.52140 0.20666	w: 0.00000 0.00000 0.00000
	model7	-808.413	26	p = 0.00500 q = 3.28241
	model8	-763.379	28	p0 = 0.99457 p = 0.00500 q = 6.20109	(p1 = 0.00543) w = 999.00000
