# Supplementary material for: Characteristics and Mutational Hotspots of Plastomes in Debregeasia (Urticaceae)
Source: Front Genet. 2020 Jul 8;11:729. doi: 10.3389/fgene.2020.00729 (PMC7360830; doi:10.3389/fgene.2020.00729)
Supplement: FIGURE S1 — Comparison of the borders of LSC, SSC, and IR regions in Debregeasia, based on 13 individuals of five species. [file Data_Sheet_1.zip › supplementary files/Table S5.xlsx]

## Sheet: Sheet1
Table S5 Likelihood ratio test (LRT) of the variable ω ratio under different models.
gene	comparisons	2Δl		df	p
accD	M0 vs M3	-0.000628	-0.000314	4	1
	M1 vs M2	110.397	55.1984	2	1.03232e-12
	M7 vs M8	110.403	55.2017	2	1.03062e-12
atpA	M0 vs M3	-6e-06	-3e-06	4	1
	M1 vs M2	116.682	58.3412	2	2.14472e-13
	M7 vs M8	116.686	58.3432	2	2.14261e-13
atpB	M0 vs M3	-0.78418	-0.39209	4	1
	M1 vs M2	122.618	61.3088	2	4.86369e-14
	M7 vs M8	122.634	61.3172	2	4.84333e-14
ccsA	M0 vs M3	-0.00041	-0.000205	4	1
	M1 vs M2	97.3525	48.6762	2	2.69209e-11
	M7 vs M8	97.3546	48.6773	2	2.69066e-11
cemA	M0 vs M3	-0.001498	-0.000749	4	1
	M1 vs M2	99.4136	49.7068	2	1.60809e-11
	M7 vs M8	99.4165	49.7082	2	1.60691e-11
ndhD	M0 vs M3	-0.005774	-0.002887	4	1
	M1 vs M2	107.426	53.7132	2	2.16931e-12
	M7 vs M8	107.43	53.7151	2	2.16727e-12
ndhF	M0 vs M3	120.424	60.2121	4	2.61787e-12
	M1 vs M2	108.074	54.0372	2	1.84487e-12
	M7 vs M8	111.205	55.6026	2	8.4344e-13
psaB	M0 vs M3	110.602	55.3009	4	2.80992e-11
	M1 vs M2	110.598	55.299	2	9.81687e-13
	M7 vs M8	104.955	52.4773	2	4.02447e-12
rbcL	M0 vs M3	-0.001826	-0.000913	4	1
	M1 vs M2	101.324	50.6621	2	9.97391e-12
	M7 vs M8	101.327	50.6634	2	9.96751e-12
rpl20	M0 vs M3	-0.00015	-7.5e-05	4	1
	M1 vs M2	80.5282	40.2641	2	1.80618e-09
	M7 vs M8	80.5326	40.2663	2	1.80421e-09
rpoA	M0 vs M3	-0.000316	-0.000158	4	1
	M1 vs M2	110.919	55.4597	2	9.05889e-13
	M7 vs M8	111.017	55.5083	2	8.84129e-13
rpoB	M0 vs M3	-1.4294	-0.714701	4	1
	M1 vs M2	128.596	64.2982	2	1.09098e-14
	M7 vs M8	128.601	64.3005	2	1.08972e-14
rpoC1	M0 vs M3	-6e-05	-3e-05	4	1
	M1 vs M2	0.296948	0.148474	2	0.928452
	M7 vs M8	0.297234	0.148617	2	0.928385
rpoC2	M0 vs M3	-2e-05	-1e-05	4	1
	M1 vs M2	121.603	60.8013	2	6.26844e-14
	M7 vs M8	121.599	60.7996	2	6.27382e-14
rps3	M0 vs M3	9.25909	4.62954	4	0.327462
	M1 vs M2	5.58269	2.79134	2	0.247667
	M7 vs M8	5.61181	2.80591	2	0.24587
rps4	M0 vs M3	-0.004078	-0.002039	4	1
	M1 vs M2	102.495	51.2473	2	7.4439e-12
	M7 vs M8	102.495	51.2477	2	7.44207e-12
rps15	M0 vs M3	-0.001178	-0.000589	4	1
	M1 vs M2	104.701	52.3504	2	4.28795e-12
	M7 vs M8	104.703	52.3516	2	4.2855e-12
ycf1	M0 vs M3	1.40732	0.703661	4	0.950877
	M1 vs M2	1.25897	0.629487	2	0.729976
	M7 vs M8	1.28567	0.642837	2	0.72512
