# Supplementary material for: Characteristics and Mutational Hotspots of Plastomes in Debregeasia (Urticaceae)
Source: Front Genet. 2020 Jul 8;11:729. doi: 10.3389/fgene.2020.00729 (PMC7360830; doi:10.3389/fgene.2020.00729)
Supplement: FIGURE S1 — Comparison of the borders of LSC, SSC, and IR regions in Debregeasia, based on 13 individuals of five species. [file Data_Sheet_1.zip › supplementary files/Table S6.xlsx]

## Sheet: Sheet1
Table S6 The studied Debregeasia species are indicated in Fig. 1A
1	D. squamata_Q05
2	D. saeneb_Q09
3	D. saeneb_PYD03
4	D. orientalis_ZXD12
5	D. orientalis_MK05
6	D. orientalis_LAD10
7	D. orientalis_GMD13
8	D. longifolia_XSJD10
9	D. longifolia_SDS11
10	D. longifolia_MGD09
11	D. longifolia_MBD01
12	D. elliptica_De19
13	D. elliptica_De07
