# Supplementary material for: Characteristics and Mutational Hotspots of Plastomes in Debregeasia (Urticaceae)
Source: Front Genet. 2020 Jul 8;11:729. doi: 10.3389/fgene.2020.00729 (PMC7360830; doi:10.3389/fgene.2020.00729)
Supplement: FIGURE S1 — Comparison of the borders of LSC, SSC, and IR regions in Debregeasia, based on 13 individuals of five species. [file Data_Sheet_1.zip › supplementary files/Table S7.xlsx]

## Sheet: Sheet1
Table S7 The studied Urticaceae species are indicated in Fig. 1B
1	R. humilis_W142
2	P. sanguinea var. elegans_Po11
3	P. arborescens_pip10
4	P. debilis_Pa1
5	O. frutescens_GLGE12243
6	H. tenella_W277
7	H. odontophylla_W275
8	G. hirta_Go1
9	E. laevissimum var. laevissimum_E36
10	D. iners_Dr4
11	C. pachystachya_B5
12	B. tomentosa_B38
13	B. nivea var. nipononivea_B32
